# Supplementary material for: How Pendular Is Human Brachiation? When Form Does Not Follow Function
Source: Animals (Basel). 2023 Apr 22;13(9):1438. doi: 10.3390/ani13091438 (PMC10177241; doi:10.3390/ani13091438)
Supplement: Supplementary file 1 [file animals-13-01438-s001.zip]

Archive with 1 entries (1 files):
- animals-2249447-supplementary.xlsx
