# Supplementary material for: How Pendular Is Human Brachiation? When Form Does Not Follow Function
Source: Animals (Basel). 2023 Apr 22;13(9):1438. doi: 10.3390/ani13091438 (PMC10177241; doi:10.3390/ani13091438)
Supplement: Supplementary file 1 [file animals-13-01438-s001.zip › animals-2249447-supplementary.xlsx]

## Sheet: with gibbons
Species	Filename	Stride No.	Substrate	Individual	Mass [kg]	Height [m]	Weight [Kg]	Grip Strength [Kg]	Grip Strength / Mass	Arm Length [m]	Arm Length / Height	Avg Foreaft V [m/s]	Dimensionless speed	Energy Recovery [%]	Duty Factor [%]	Stance Time [s]	Swing Time [s]	Stride Time or Actual Pendular Period [s]	Stride Freq [Hz]	Stride Length [m]	Mediolateral Excursion [m]	Vertical Excrusion [m]	Pendulum Length [m]	Expected Pendulum Period [s]
Homo sapiens	Ind1_002.xlsx	1	Monkey Bars	Ind_1	100.244	1.9304	100.244	36.2667	0.361784	0.8509	0.440789	0.399216	0.138176	36.5136	79.085	1.00833	0.266667	1.275	0.784314	0.509	0.56218	0.37742	1.4224	2.39245
Homo sapiens	Ind1_001.xlsx	1	Monkey Bars	Ind_1	100.244	1.9304	100.244	36.2667	0.361784	0.8509	0.440789	0.471946	0.16335	20.3086	79.1946	0.983333	0.258333	1.24167	0.805369	0.586	0.34448	0.355719	1.4224	2.39245
Homo sapiens	Ind1_001.xlsx	2	Monkey Bars	Ind_1	100.244	1.9304	100.244	36.2667	0.361784	0.8509	0.440789	0.429231	0.148565	18.3373	80.7692	1.05	0.25	1.3	0.769231	0.558	0.438423	0.316905	1.4224	2.39245
Homo sapiens	Ind1_002.xlsx	1	Monkey Bars	Ind_1	100.244	1.9304	100.244	36.2667	0.361784	0.8509	0.440789	0.412987	0.142943	29.3355	77.2727	0.991667	0.291667	1.28333	0.779221	0.53	0.428401	0.403025	1.4224	2.39245
Homo sapiens	Ind1_003.xlsx	1	Monkey Bars	Ind_1	100.244	1.9304	100.244	36.2667	0.361784	0.8509	0.440789	0.613433	0.212321	34.0464	70.1493	0.783333	0.333333	1.11667	0.895522	0.685	0.367106	0.186378	1.4224	2.39245
Homo sapiens	Ind1_004.xlsx	1	Monkey Bars	Ind_1	100.244	1.9304	100.244	36.2667	0.361784	0.8509	0.440789	0.604412	0.209199	20.7538	73.5294	0.833333	0.3	1.13333	0.882353	0.685	0.232455	0.0599612	1.4224	2.39245
Homo sapiens	Ind1_004.xlsx	2	Monkey Bars	Ind_1	100.244	1.9304	100.244	36.2667	0.361784	0.8509	0.440789	0.456667	0.158061	44.119	73.3333	1.1	0.4	1.5	0.666667	0.685	0.596187	0.161253	1.4224	2.39245
Homo sapiens	Ind1_005.xlsx	1	Monkey Bars	Ind_1	100.244	1.9304	100.244	36.2667	0.361784	0.8509	0.440789	0.526923	0.182378	21.2028	77.5641	1.00833	0.291667	1.3	0.769231	0.685	0.257013	0.334374	1.4224	2.39245
Homo sapiens	Ind2_002.xlsx	1	Monkey Bars	Ind_2	65.7709	1.7018	65.77	50.7	0.770868	0.70485	0.414179	0.518469	0.19717	8.94689	63.1579	1.1	0.641667	1.74167	0.574163	0.903	0.372557	0.194189	1.0922	2.09645
Homo sapiens	Ind2_003.xlsx	1	Monkey Bars	Ind_2	65.7709	1.7018	65.77	50.7	0.770868	0.70485	0.414179	0.384691	0.146295	38.6697	57.6132	1.16667	0.858333	2.025	0.493827	0.779	0.677387	0.282907	1.0922	2.09645
Homo sapiens	Ind2_004.xlsx	1	Monkey Bars	Ind_2	65.7709	1.7018	65.77	50.7	0.770868	0.70485	0.414179	0.431169	0.16397	14.2027	62.3377	1.2	0.725	1.925	0.519481	0.83	0.267325	0.180411	1.0922	2.09645
Homo sapiens	Ind2_005.xlsx	1	Monkey Bars	Ind_2	65.7709	1.7018	65.77	50.7	0.770868	0.70485	0.414179	0.474054	0.180279	41.0759	59.4595	1.1	0.75	1.85	0.540541	0.877	0.646889	0.251596	1.0922	2.09645
Homo sapiens	Ind2_006.xlsx	1	Monkey Bars	Ind_2	65.7709	1.7018	65.77	50.7	0.770868	0.70485	0.414179	0.636	0.241866	38.4239	52	0.866667	0.8	1.66667	0.6	1.06	0.439999	0.361304	1.0922	2.09645
Homo sapiens	Ind2_1.xlsx	1	Monkey Bars	Ind_2	65.7709	1.7018	65.77	50.7	0.770868	0.70485	0.414179	0.606131	0.230507	41.3045	55.4745	0.633333	0.508333	1.14167	0.875912	0.692	0.292013	0.135878	1.0922	2.09645
Homo sapiens	Ind2_1.xlsx	2	Monkey Bars	Ind_2	65.7709	1.7018	65.77	50.7	0.770868	0.70485	0.414179	0.610588	0.232202	34.6206	64.7059	0.733333	0.4	1.13333	0.882353	0.692	0.280324	0.172244	1.0922	2.09645
Homo sapiens	Ind2_2.xlsx	1	Monkey Bars	Ind_2	65.7709	1.7018	65.77	50.7	0.770868	0.70485	0.414179	0.619701	0.235667	19.7888	62.6866	0.7	0.416667	1.11667	0.895522	0.692	0.637721	0.0545972	1.0922	2.09645
Homo sapiens	Ind2_2.xlsx	2	Monkey Bars	Ind_2	65.7709	1.7018	65.77	50.7	0.770868	0.70485	0.414179	0.66432	0.252636	36.8869	66.4	0.691667	0.35	1.04167	0.96	0.692	0.219552	0.158101	1.0922	2.09645
Homo sapiens	Ind2_3.xlsx	1	Monkey Bars	Ind_2	65.7709	1.7018	65.77	50.7	0.770868	0.70485	0.414179	0.615111	0.233922	49.9466	62.963	0.708333	0.416667	1.125	0.888889	0.692	0.219685	0.126482	1.0922	2.09645
Homo sapiens	Ind2_3.xlsx	2	Monkey Bars	Ind_2	65.7709	1.7018	65.77	50.7	0.770868	0.70485	0.414179	0.588936	0.223968	41.9858	68.7943	0.808333	0.366667	1.175	0.851064	0.692	0.327416	0.122699	1.0922	2.09645
Homo sapiens	Ind2_4.xlsx	1	Monkey Bars	Ind_2	65.7709	1.7018	65.77	50.7	0.770868	0.70485	0.414179	0.568767	0.216298	32.2051	63.0137	0.766667	0.45	1.21667	0.821918	0.692	0.411772	0.285704	1.0922	2.09645
Homo sapiens	Ind2_4.xlsx	2	Monkey Bars	Ind_2	65.7709	1.7018	65.77	50.7	0.770868	0.70485	0.414179	0.519	0.197372	43.7745	64.375	0.858333	0.475	1.33333	0.75	0.692	0.711208	0.290076	1.0922	2.09645
Homo sapiens	Ind2_5.xlsx	1	Monkey Bars	Ind_2	65.7709	1.7018	65.77	50.7	0.770868	0.70485	0.414179	0.629091	0.239238	30.4069	59.8485	0.658333	0.441667	1.1	0.909091	0.692	0.550702	0.159853	1.0922	2.09645
Homo sapiens	Ind2_5.xlsx	2	Monkey Bars	Ind_2	65.7709	1.7018	65.77	50.7	0.770868	0.70485	0.414179	0.564898	0.214826	39.083	63.9456	0.783333	0.441667	1.225	0.816327	0.692	0.609442	0.163226	1.0922	2.09645
Homo sapiens	Ind2_6.xlsx	1	Monkey Bars	Ind_2	65.7709	1.7018	65.77	50.7	0.770868	0.70485	0.414179	0.902609	0.343255	38.8882	55.4348	0.85	0.683333	1.53333	0.652174	1.384	0.523713	0.41737	1.0922	2.09645
Homo sapiens	Ind2_7.xlsx	1	Monkey Bars	Ind_2	65.7709	1.7018	65.77	50.7	0.770868	0.70485	0.414179	0.519	0.197372	35.7097	61.25	0.816667	0.516667	1.33333	0.75	0.692	0.206638	0.466078	1.0922	2.09645
Homo sapiens	Ind2_7.xlsx	2	Monkey Bars	Ind_2	65.7709	1.7018	65.77	50.7	0.770868	0.70485	0.414179	0.5536	0.21053	35.6214	70.6667	0.883333	0.366667	1.25	0.8	0.692	0.604467	0.410924	1.0922	2.09645
Homo sapiens	Ind2_8S.xlsx	1	Monkey Bars	Ind_2	65.7709	1.7018	65.77	50.7	0.770868	0.70485	0.414179	0.728421	0.277013	24.3061	64.3275	0.916667	0.508333	1.425	0.701754	1.038	0.457389	0.2448	1.0922	2.09645
Homo sapiens	Ind3_001.xlsx	1	Monkey Bars	Ind_3	85.729	1.7526	85.729	45.3333	0.528798	0.7747	0.442029	0.513631	0.186316	29.8296	78.3439	1.025	0.283333	1.30833	0.764331	0.672	0.315183	0.159493	1.1938	2.19179
Homo sapiens	Ind3_001.xlsx	2	Monkey Bars	Ind_3	85.729	1.7526	85.729	45.3333	0.528798	0.7747	0.442029	0.459592	0.166714	46.008	76.8707	0.941667	0.283333	1.225	0.816327	0.563	0.407884	0.127562	1.1938	2.19179
Homo sapiens	Ind3_002.xlsx	1	Monkey Bars	Ind_3	85.729	1.7526	85.729	45.3333	0.528798	0.7747	0.442029	0.555669	0.201565	40.0385	71.3376	0.933333	0.375	1.30833	0.764331	0.727	0.353049	0.0977934	1.1938	2.19179
Homo sapiens	Ind3_002.xlsx	2	Monkey Bars	Ind_3	85.729	1.7526	85.729	45.3333	0.528798	0.7747	0.442029	0.471367	0.170985	32.9634	67.6259	0.783333	0.375	1.15833	0.863309	0.546	0.353055	0.0485461	1.1938	2.19179
Homo sapiens	Ind3_003.xlsx	1	Monkey Bars	Ind_3	85.729	1.7526	85.729	45.3333	0.528798	0.7747	0.442029	0.543478	0.197143	42.0172	71.0145	0.816667	0.333333	1.15	0.869565	0.625	0.263066	0.100221	1.1938	2.19179
Homo sapiens	Ind3_003.xlsx	2	Monkey Bars	Ind_3	85.729	1.7526	85.729	45.3333	0.528798	0.7747	0.442029	0.536794	0.194718	30.3188	69.4656	0.758333	0.333333	1.09167	0.916031	0.586	0.129061	0.0568919	1.1938	2.19179
Homo sapiens	Ind3_004.xlsx	1	Monkey Bars	Ind_3	85.729	1.7526	85.729	45.3333	0.528798	0.7747	0.442029	0.602628	0.218599	45.3958	74.4526	0.85	0.291667	1.14167	0.875912	0.688	0.0421716	0.133635	1.1938	2.19179
Homo sapiens	Ind3_004.xlsx	2	Monkey Bars	Ind_3	85.729	1.7526	85.729	45.3333	0.528798	0.7747	0.442029	0.570248	0.206853	21.1124	66.9421	0.675	0.333333	1.00833	0.991736	0.575	0.0010249	0.00169186	1.1938	2.19179
Homo sapiens	Ind3_005.xlsx	1	Monkey Bars	Ind_3	85.729	1.7526	85.729	45.3333	0.528798	0.7747	0.442029	0.566222	0.205393	38.7616	72.5926	0.816667	0.308333	1.125	0.888889	0.637	0.39784	0.0423108	1.1938	2.19179
Homo sapiens	Ind3_005.xlsx	2	Monkey Bars	Ind_3	85.729	1.7526	85.729	45.3333	0.528798	0.7747	0.442029	0.543307	0.197081	34.1449	70.8661	0.75	0.308333	1.05833	0.944882	0.575	0.241435	0.195128	1.1938	2.19179
Homo sapiens	Ind4_1.xlsx	1	Monkey Bars	Ind_4	66.2245	1.6764	66.22	31.2	0.471157	0.6604	0.393939	0.425846	0.167307	15.6034	80	1.3	0.325	1.625	0.615385	0.692	0.570146	0.298725	1.1176	2.12068
Homo sapiens	Ind4_3.xlsx	1	Monkey Bars	Ind_4	66.2245	1.6764	66.22	31.2	0.471157	0.6604	0.393939	0.52557	0.206487	17.2399	75.3165	0.991667	0.325	1.31667	0.759494	0.692	0.268798	0.321238	1.1176	2.12068
Homo sapiens	Ind4_3.xlsx	2	Monkey Bars	Ind_4	66.2245	1.6764	66.22	31.2	0.471157	0.6604	0.393939	0.546316	0.214638	15.4712	75.6579	0.958333	0.308333	1.26667	0.789474	0.692	0.581277	0.167136	1.1176	2.12068
Homo sapiens	Ind4_4.xlsx	1	Monkey Bars	Ind_4	66.2245	1.6764	66.22	31.2	0.471157	0.6604	0.393939	0.485614	0.190789	22.2698	76.0234	1.08333	0.341667	1.425	0.701754	0.692	0.258097	0.348661	1.1176	2.12068
Homo sapiens	Ind4_5.xlsx	1	Monkey Bars	Ind_4	66.2245	1.6764	66.22	31.2	0.471157	0.6604	0.393939	0.485614	0.190789	28.1618	80.7018	1.15	0.275	1.425	0.701754	0.692	0.267529	0.429311	1.1176	2.12068
Homo sapiens	Ind5_1.xlsx	1	Monkey Bars	Ind_5	79.3787	1.8542	79.3787	45.4667	0.572782	0.7493	0.40411	0.576667	0.212698	26.7255	74.3056	0.891667	0.308333	1.2	0.833333	0.692	0.475462	0.195517	1.2446	2.23793
Homo sapiens	Ind5_1.xlsx	2	Monkey Bars	Ind_5	79.3787	1.8542	79.3787	45.4667	0.572782	0.7493	0.40411	0.564898	0.208357	27.5193	71.4286	0.875	0.35	1.225	0.816327	0.692	0.224388	0.189785	1.2446	2.23793
Homo sapiens	Ind5_2.xlsx	1	Monkey Bars	Ind_5	79.3787	1.8542	79.3787	45.4667	0.572782	0.7493	0.40411	0.629091	0.232034	9.96385	76.5152	0.841667	0.258333	1.1	0.909091	0.692	0.622991	0.144437	1.2446	2.23793
Homo sapiens	Ind5_2.xlsx	2	Monkey Bars	Ind_5	79.3787	1.8542	79.3787	45.4667	0.572782	0.7493	0.40411	0.64875	0.239285	12.0445	74.2188	0.791667	0.275	1.06667	0.9375	0.692	0.406091	0.198042	1.2446	2.23793
Homo sapiens	Ind5_3.xlsx	1	Monkey Bars	Ind_5	79.3787	1.8542	79.3787	45.4667	0.572782	0.7493	0.40411	0.703729	0.259563	1.47916	75.4237	0.741667	0.241667	0.983333	1.01695	0.692	0.525635	0.0397871	1.2446	2.23793
Homo sapiens	Ind5_3.xlsx	2	Monkey Bars	Ind_5	79.3787	1.8542	79.3787	45.4667	0.572782	0.7493	0.40411	0.680656	0.251053	8.59489	74.5902	0.758333	0.258333	1.01667	0.983607	0.692	0.280674	0.0811492	1.2446	2.23793
Homo sapiens	Ind5_4.xlsx	1	Monkey Bars	Ind_5	79.3787	1.8542	79.3787	45.4667	0.572782	0.7493	0.40411	0.680656	0.251053	29.9543	74.5902	0.758333	0.258333	1.01667	0.983607	0.692	0.512334	0.194166	1.2446	2.23793
Homo sapiens	Ind5_4.xlsx	2	Monkey Bars	Ind_5	79.3787	1.8542	79.3787	45.4667	0.572782	0.7493	0.40411	0.697815	0.257382	5.53681	72.2689	0.716667	0.275	0.991667	1.0084	0.692	0.361674	0.106079	1.2446	2.23793
Homo sapiens	Ind5_5.xlsx	1	Monkey Bars	Ind_5	79.3787	1.8542	79.3787	45.4667	0.572782	0.7493	0.40411	0.741429	0.273468	10.8306	72.3214	0.675	0.258333	0.933333	1.07143	0.692	0.400651	0.087624	1.2446	2.23793
Homo sapiens	Ind5_5.xlsx	2	Monkey Bars	Ind_5	79.3787	1.8542	79.3787	45.4667	0.572782	0.7493	0.40411	0.722087	0.266334	23.6039	73.0435	0.7	0.258333	0.958333	1.04348	0.692	0.181808	0.155383	1.2446	2.23793
Homo sapiens	Ind6_002.xlsx	1	Monkey Bars	Ind_6	102.149	1.8288	102.15	NA	NA	0.762	0.416667	0.405073	0.148157	32.3139	85.8537	1.46667	0.241667	1.70833	0.585366	0.692	0.483782	0.680388	1.3208	2.30543
Homo sapiens	Ind6_002.xlsx	2	Monkey Bars	Ind_6	102.149	1.8288	102.15	NA	NA	0.762	0.416667	0.458785	0.167802	40.3742	82.3204	1.24167	0.266667	1.50833	0.662983	0.692	0.275723	0.401638	1.3208	2.30543
Homo sapiens	Ind6_003.xlsx	2	Monkey Bars	Ind_6	102.149	1.8288	102.15	NA	NA	0.762	0.416667	0.488471	0.17866	31.5673	80.5882	1.14167	0.275	1.41667	0.705882	0.692	0.187823	0.353561	1.3208	2.30543
Homo sapiens	Ind6_004.xlsx	2	Monkey Bars	Ind_6	102.149	1.8288	102.15	NA	NA	0.762	0.416667	0.450909	0.164921	31.8278	80	1.1	0.275	1.375	0.727273	0.62	0.308105	0.207562	1.3208	2.30543
Homo sapiens	Ind6_005.xlsx	1	Monkey Bars	Ind_6	102.149	1.8288	102.15	NA	NA	0.762	0.416667	0.371489	0.135873	30.644	80.3191	1.25833	0.308333	1.56667	0.638298	0.582	0.699785	0.548563	1.3208	2.30543
Homo sapiens	Ind6_005.xlsx	2	Monkey Bars	Ind_6	102.149	1.8288	102.15	NA	NA	0.762	0.416667	0.483636	0.176891	8.5297	81.2121	1.11667	0.258333	1.375	0.727273	0.665	0.3635	0.0897048	1.3208	2.30543
Homo sapiens	Ind7_001.xlsx	1	Monkey Bars	Ind_7	97.5224	1.7907	97.52	59.9333	0.614575	0.762	0.425532	0.60672	0.22191	42.7253	72	0.75	0.291667	1.04167	0.96	0.632	0.163885	0.104188	1.2446	2.23793
Homo sapiens	Ind7_001.xlsx	2	Monkey Bars	Ind_7	97.5224	1.7907	97.52	59.9333	0.614575	0.762	0.425532	0.629524	0.23025	51.0323	65.873	0.691667	0.358333	1.05	0.952381	0.661	0.100619	0.184527	1.2446	2.23793
Homo sapiens	Ind7_002.xlsx	1	Monkey Bars	Ind_7	97.5224	1.7907	97.52	59.9333	0.614575	0.762	0.425532	0.688929	0.251978	21.8741	67.8571	0.633333	0.3	0.933333	1.07143	0.643	0.0754802	0.169602	1.2446	2.23793
Homo sapiens	Ind7_002.xlsx	2	Monkey Bars	Ind_7	97.5224	1.7907	97.52	59.9333	0.614575	0.762	0.425532	0.726667	0.265781	38.126	66.6667	0.6	0.3	0.9	1.11111	0.654	0.0684766	0.306298	1.2446	2.23793
Homo sapiens	Ind7_003.xlsx	1	Monkey Bars	Ind_7	97.5224	1.7907	97.52	59.9333	0.614575	0.762	0.425532	0.737615	0.269785	18.2158	68.8073	0.625	0.283333	0.908333	1.10092	0.67	0.10324	0.0938672	1.2446	2.23793
Homo sapiens	Ind7_003.xlsx	2	Monkey Bars	Ind_7	97.5224	1.7907	97.52	59.9333	0.614575	0.762	0.425532	0.641695	0.234702	31.3587	61.0169	0.6	0.383333	0.983333	1.01695	0.631	0.185756	0.08989	1.2446	2.23793
Homo sapiens	Ind7_004.xlsx	1	Monkey Bars	Ind_7	97.5224	1.7907	97.52	59.9333	0.614575	0.762	0.425532	0.726729	0.265803	30.8696	65.4206	0.583333	0.308333	0.891667	1.1215	0.648	0.142941	0.0641493	1.2446	2.23793
Homo sapiens	Ind7_004.xlsx	2	Monkey Bars	Ind_7	97.5224	1.7907	97.52	59.9333	0.614575	0.762	0.425532	0.707143	0.25864	46.6477	66.9643	0.625	0.308333	0.933333	1.07143	0.66	0.0642823	0.126483	1.2446	2.23793
Homo sapiens	Ind7_005.xlsx	1	Monkey Bars	Ind_7	97.5224	1.7907	97.52	59.9333	0.614575	0.762	0.425532	0.786545	0.287681	43.7156	62.7273	0.575	0.341667	0.916667	1.09091	0.721	0.21462	0.0701787	1.2446	2.23793
Homo sapiens	Ind7_005.xlsx	2	Monkey Bars	Ind_7	97.5224	1.7907	97.52	59.9333	0.614575	0.762	0.425532	0.728155	0.266325	46.1821	64.0777	0.55	0.308333	0.858333	1.16505	0.625	0.149409	0.0904764	1.2446	2.23793
Homo sapiens	Ind8_1.xlsx	1	Monkey Bars	Ind_8	74.3891	1.7526	74.389	31.1667	0.418969	0.7366	0.42029	0.557315	0.207325	24.7644	75.8389	0.941667	0.3	1.24167	0.805369	0.692	0.428991	0.250838	1.1684	2.16834
Homo sapiens	Ind8_2.xlsx	1	Monkey Bars	Ind_8	74.3891	1.7526	74.389	31.1667	0.418969	0.7366	0.42029	0.515776	0.191872	33.1895	80.1242	1.075	0.266667	1.34167	0.745342	0.692	0.391837	0.2342	1.1684	2.16834
Homo sapiens	Ind8_2.xlsx	2	Monkey Bars	Ind_8	74.3891	1.7526	74.389	31.1667	0.418969	0.7366	0.42029	0.494286	0.183877	25.736	80.9524	1.13333	0.266667	1.4	0.714286	0.692	0.46898	0.11068	1.1684	2.16834
Homo sapiens	Ind8_4.xlsx	1	Monkey Bars	Ind_8	74.3891	1.7526	74.389	31.1667	0.418969	0.7366	0.42029	0.488471	0.181714	23.2843	80	1.13333	0.283333	1.41667	0.705882	0.692	0.161774	0.0765294	1.1684	2.16834
Homo sapiens	Ind8_4.xlsx	2	Monkey Bars	Ind_8	74.3891	1.7526	74.389	31.1667	0.418969	0.7366	0.42029	0.461333	0.171619	35.0003	81.6667	1.225	0.275	1.5	0.666667	0.692	0.418273	0.470446	1.1684	2.16834
Homo sapiens	Ind9_2.xlsx	1	Monkey Bars	Ind_9	74.3891	1.7526	80.195	51.2333	0.638859	0.7112	0.405797	0.728421	0.275773	34.9237	71.0526	0.675	0.275	0.95	1.05263	0.692	0.043997	0.0950231	1.2192	2.21498
Homo sapiens	Ind9_2.xlsx	2	Monkey Bars	Ind_9	74.3891	1.7526	80.195	51.2333	0.638859	0.7112	0.405797	0.606131	0.229476	20.992	75.1825	0.858333	0.283333	1.14167	0.875912	0.692	0.215403	0.215898	1.2192	2.21498
Homo sapiens	Ind9_3.xlsx	1	Monkey Bars	Ind_9	74.3891	1.7526	80.195	51.2333	0.638859	0.7112	0.405797	0.722087	0.273375	37.68	72.1739	0.691667	0.266667	0.958333	1.04348	0.692	0.0532031	0.111294	1.2192	2.21498
Homo sapiens	Ind9_3.xlsx	2	Monkey Bars	Ind_9	74.3891	1.7526	80.195	51.2333	0.638859	0.7112	0.405797	0.615111	0.232875	23.4526	74.8148	0.841667	0.283333	1.125	0.888889	0.692	0.174596	0.270274	1.2192	2.21498
Homo sapiens	Ind9_4.xlsx	1	Monkey Bars	Ind_9	74.3891	1.7526	80.195	51.2333	0.638859	0.7112	0.405797	0.741429	0.280698	32.6508	68.75	0.641667	0.291667	0.933333	1.07143	0.692	0.0324039	0.0799018	1.2192	2.21498
Homo sapiens	Ind9_5.xlsx	1	Monkey Bars	Ind_9	74.3891	1.7526	80.195	51.2333	0.638859	0.7112	0.405797	0.659048	0.249509	30.6981	70.6349	0.741667	0.308333	1.05	0.952381	0.692	0.104463	0.272913	1.2192	2.21498
Homo sapiens	Ind9_5.xlsx	2	Monkey Bars	Ind_9	74.3891	1.7526	80.195	51.2333	0.638859	0.7112	0.405797	0.580699	0.219847	29.8558	74.8252	0.891667	0.3	1.19167	0.839161	0.692	0.11179	0.464348	1.2192	2.21498
Symphalangus syndactylus										0.66		0.560115	0.220126	62.899
Symphalangus syndactylus										0.66		0.596256	0.234329	69.919
Symphalangus syndactylus										0.66		0.968835	0.380753	67.026
Symphalangus syndactylus										0.66		1.10659	0.434893	65.1934
Symphalangus syndactylus										0.66		1.01365	0.398366	46.9933
Symphalangus syndactylus										0.66		0.448845	0.176396	81.6368
Symphalangus syndactylus										0.66		0.504834	0.1984	78.5106
Symphalangus syndactylus										0.66		0.765065	0.300671	75.367
Symphalangus syndactylus										0.66		0.922792	0.362658	65.4692
Symphalangus syndactylus										0.66		0.943939	0.370969	78.2131
Symphalangus syndactylus										0.66		0.984522	0.386918	73.5275
Symphalangus syndactylus										0.66		1.07614	0.422922	68.3174
Symphalangus syndactylus										0.66		1.0393	0.408446	49.072
Hylobates moloch				Duke														1.3						1.06002
Hylobates moloch				Duke														1.14167						1.06002
Hylobates moloch				Duke														1.46667						1.06002
Hylobates moloch				Duke														1.05833						1.06002
Hylobates moloch				Duke														1.20833						1.06002
Hylobates moloch				Duke														1.2						1.06002
Hylobates moloch				Duke														1.46667						1.06002
Hylobates moloch				Duke														1.18333						1.06002
Hylobates moloch				Duke														1.05						1.06002
Hylobates moloch				Duke														1.4						1.06002
Hylobates moloch				Leon														1.31667						1.05529
Hylobates moloch				Leon														1.06667						1.05529
Hylobates moloch				Leon														1.29167						1.05529
Ateles fuciceps				Bon Jovi														1.65						1.40217
Ateles fuciceps				Bon Jovi														1.68333						1.40217
Ateles fuciceps				Bon Jovi														1.3						1.40217
Ateles fuciceps				Bon Jovi														1.68333						1.40217
Ateles fuciceps				Bon Jovi														1.26667						1.40217
Ateles fuciceps				Bon Jovi														1.56667						1.40217
Ateles fuciceps				Bon Jovi														1.56667						1.40217
Ateles fuciceps				Bon Jovi														1.76667						1.40217
Ateles fuciceps				Bon Jovi														1.55						1.40217
Ateles fuciceps				Bon Jovi														1.36667						1.40217
Ateles fuciceps				Bon Jovi														1.63333						1.40217
Ateles fuciceps				Bon Jovi														1.65						1.40217
Ateles fuciceps				Bon Jovi														1.56667						1.40217
Ateles fuciceps				Bon Jovi														1.15						1.40217
Ateles fuciceps				Bon Jovi														1.78333						1.40217
Ateles fuciceps				Bon Jovi														1.6						1.40217
Ateles fuciceps				Carmelita														1.78333						1.27364
Ateles fuciceps				Carmelita														1.6						1.27364
Ateles fuciceps				Carmelita														1.88333						1.27364
Ateles fuciceps				Carmelita														1.81667						1.27364
Ateles fuciceps				Carmelita														1.76667						1.27364
Ateles fuciceps				Carmelita														1.61667						1.27364
Ateles fuciceps				Carmelita														1.51667						1.27364
Ateles fuciceps				Carmelita														1.55						1.27364
Ateles fuciceps				Carmelita														1.41667						1.27364
Pygathrix namaeus				Butz														1.25833						1.47115
Pygathrix namaeus				Butz														1.31667						1.47115
Pygathrix namaeus				Butz														1.24167						1.47115
Pygathrix namaeus				Butz														1.08333						1.47115
Pygathrix namaeus				Butz														1.26667						1.47115
Pygathrix namaeus				Butz														1.24167						1.47115
Pygathrix namaeus				Butz														0.9						1.47115
Pygathrix namaeus				Butz														1.25833						1.47115
Pygathrix namaeus				Butz														0.975						1.47115
Pygathrix namaeus				Butz														1.16667						1.47115
Pygathrix namaeus				Butz														1.16667						1.47115
Pygathrix namaeus				Butz														1.49167						1.47115
Pygathrix namaeus				Laura														1.35						1.31938
Pygathrix namaeus				Laura														1.35833						1.31938
Pygathrix namaeus				Laura														1.38333						1.31938
Pygathrix namaeus				Laura														1.51667						1.31938
Pygathrix namaeus				Laura														1.28333						1.31938
Pygathrix namaeus				Laura														1.36667						1.31938
Pygathrix namaeus				Laura														1.64167						1.31938
Pygathrix namaeus				Laura														1.25833						1.31938
Pygathrix namaeus				Laura														1.21667						1.31938
Pygathrix namaeus				Laura														1.21667						1.31938
Pygathrix namaeus				Laura														1.4						1.31938
Pygathrix namaeus				Laura														1.38333						1.31938

## Sheet: mass mean_sd
100.244
65.7709
85.729
66.2245
79.3787
102.149
97.5224
74.3891
74.3891
82.8663	mean
14.2385	sd
